# Supplementary material for: Comparison of normalization methods for Illumina BeadChip HumanHT-12 v3
Source: BMC Genomics. 2010 Jun 2;11:349. doi: 10.1186/1471-2164-11-349 (PMC3091625; doi:10.1186/1471-2164-11-349)
Supplement: Additional file 8 — Results of qRT-PCR. 2-ΔΔCt [37] values represent the observed fold changes between HaCaT cells stimulated with TGF-β (UT+TGFβ) and unstimulated cells (UT) at the three different time points measured. [file 1471-2164-11-349-S8.XLS]

## Sheet: Sheet1
	SERPINE-1		ΔCt	ΔΔCt	2- ΔΔCt
	2h	UT	-1.86531	0
		UT + TGFβ	-7.99609	-6.13078	70.0725
	4h	UT	-1.38509	0
		UT + TGFβ	-8.00562	-6.62053	98.3964
	12h	UT	-1.49032	0
		UT + TGFβ	-8.44988	-6.95956	124.462
	CDKN1A		ΔCt	ΔΔCt	2- ΔΔCt
	2h	UT	0.137078	0
		UT + TGFβ	-2.49807	-2.63515	6.2124
	4h	UT	0.281997	0
		UT + TGFβ	-0.95091	-1.23291	2.3504
	12h	UT	0.0719886	0
		UT + TGFβ	-1.98961	-2.0616	4.17448
	LINCR		ΔCt	ΔΔCt	2- ΔΔCt
	2h	UT	5.62264	0
		UT + TGFβ	3.28469	-2.33795	5.05585
	4h	UT	4.76608	0
		UT + TGFβ	5.21426	0.448186	0.732964
	12h	UT	1.15774	0
		UT + TGFβ	5.47174	4.314	0.0502755
	CDKN2B		ΔCt	ΔΔCt	2- ΔΔCt
	2h	UT	-0.34799	0
		UT + TGFβ	-3.7062	-3.35821	10.2547
	4h	UT	-0.470394	0
		UT + TGFβ	-3.14106	-2.67066	6.36721
	12h	UT	-1.54877	0
		UT + TGFβ	-3.59206	-2.04329	4.12186
	HAND1		ΔCt	ΔΔCt	2- ΔΔCt
	2h	UT	6.30968	0
		UT + TGFβ	4.44236	-1.86732	3.64854
	4h	UT	6.29509	0
		UT + TGFβ	4.87598	-1.41911	2.6742
	12h	UT	5.09331	0
		UT + TGFβ	5.97923	0.885923	0.541141
	TSC22D1		ΔCt	ΔΔCt	2- ΔΔCt
	2h	UT	-4.85984	0
		UT + TGFβ	-6.13988	-1.28004	2.42845
	4h	UT	-4.6434	0
		UT + TGFβ	-5.44122	-0.797815	1.73847
	12h	UT	-5.10451	0
		UT + TGFβ	-5.49866	-0.394151	1.31417
	RPTN		ΔCt	ΔΔCt	2- ΔΔCt
	2h	UT	4.306	0
		UT + TGFβ	1.13096	-3.17504	9.03197
	4h	UT	4.05263	0
		UT + TGFβ	1.84433	-2.2083	4.62132
	12h	UT	0.560748	0
		UT + TGFβ	5.41188	4.85113	0.0346469
	JUNB		ΔCt	ΔΔCt	2- ΔΔCt
	2h	UT	7.68892	0
		UT + TGFβ	3.48648	-4.20244	18.4103
	4h	UT	8.20275	0
		UT + TGFβ	5.09397	-3.10879	8.62656
	12h	UT	8.27153	0
		UT + TGFβ	4.92323	-3.3483	10.1845
